# Supplementary material for: Gingival Necrosis Related to Sepsis-Induced Agranulocytosis Due to Pseudomonas aeruginosa Bacteraemia: A Case Report
Source: J Clin Med. 2024 Feb 24;13(5):1285. doi: 10.3390/jcm13051285 (PMC10931707; doi:10.3390/jcm13051285)
Supplement: Supplementary file 1 [file jcm-13-01285-s001.zip]

Archive with 1 entries (1 files):
- jcm-2850117-supplementary.pdf
